# Supplementary material for: A Microfluidics Approach for Ovarian Cancer Immune Monitoring in an Outpatient Setting
Source: Cells. 2023 Dec 20;13(1):7. doi: 10.3390/cells13010007 (PMC10778191; doi:10.3390/cells13010007)
Supplement: Supplementary file 1 [file cells-13-00007-s001.zip]

Archive with 1 entries (1 files):
- cells-2711963-supplementary.pdf
